# Supplementary material for: Age‐related nitration/dysfunction of myogenic stem cell activator HGF
Source: Aging Cell. 2023 Nov 20;23(2):e14041. doi: 10.1111/acel.14041 (PMC10861216; doi:10.1111/acel.14041)
Supplement: Supplementary file 12 — Data S1 [file ACEL-23-e14041-s003.xls]

## Sheet: Fig. S1 A
	Fig. S1 A
		bar a	bar b	bar c	bar d	bar e	bar f
		conditioned media				fresh media
		un-stretch	LFH	HF	LFH + HF (1:1)	none	+ HGF (posi. CNT)
	well #1	28.2442	50.6919	29.4216	40.4079	36.0416	53.7539
	well #2	34.6798	43.8035	32.4877	37.1158	30.8566	48.1303
	well #3	31.2275	50.5919	34.5221	41.2381	32.4156	46.8844
	mean (%)	31.3838	48.3624	32.1438	39.5873	33.1046	49.5895
	STDEV	3.22063	3.94852	2.56758	2.18027	2.6603	3.65985
	SE	1.85943	2.27968	1.48239	1.25878	1.53592	2.11301
	TTEST (vs. CNT)		0.00447442	0.765276	0.0217068	0.514958	0.00294311
	significance		**		*		**
	TTEST (vs. LFH)				0.0280508
	significance				*
	TTEST (vs. HF)				0.0186584
	significance				*
