# Supplementary material for: Age‐related nitration/dysfunction of myogenic stem cell activator HGF
Source: Aging Cell. 2023 Nov 20;23(2):e14041. doi: 10.1111/acel.14041 (PMC10861216; doi:10.1111/acel.14041)
Supplement: Supplementary file 13 — Data S2 [file ACEL-23-e14041-s002.xlsx]

## Sheet: Fig. S8 A
	Fig. S8 A (n = 3 rats per age-group)
	young (2 month)
		rat #1	rat #2	rat #3	mean	STDEV	SE
	body weight (BW) (g)	311.66	312.56	310	311.407	1.29867	0.749807
	thigh/back muscles (g)	16.1	17.4	14.8	16.1	1.3	0.750577
	TA/EDL (left) (g)	0.38	0.6	0.51	0.496667	0.110604	0.0638594
	Calf: Gas/Pla/Sol (left) (g)	1.02	1.9	1.08	1.33333	0.491664	0.283871
	TA/EDL (right) (g)	0.34	0.5	0.55	0.463333	0.109697	0.0633352
	Calf: Gas/Pla/Sol (right) (g)	1	2	1.66	1.55333	0.508462	0.293569
	muscle total (g) (g)	18.84	22.4	18.6	19.9467	2.12804	1.22866
	muscle total / BW (%)	6.04505	7.16662	6	6.40389	0.66093	0.381599
	thigh/back muscles / BW (%)	5.16589	5.56693	4.77419	5.169	0.396378	0.228856
	Calf: Gas/Pla/Sol (left+right) (g)	2.02	3.9	2.74	2.88667	0.948543	0.547657
	Calf: Gas/Pla/Sol (left+right) / BW (%)	0.648142	1.24776	0.883871	0.926591	0.302083	0.174413
	shank: TA/EDL (left+right) (g)	0.72	1.1	1.06	0.96	0.208806	0.120558
	shank: TA/EDL (left+right) / BW (%)	0.231021	0.351932	0.341935	0.308296	0.0671088	0.0387464
	adult/retired (10 month)							TTEST	significance
		rat #1	rat #2	rat #3	mean	STDEV	SE	vs. young
	body weight (BW) (g)	678.14	665.35	837	726.83	95.6241	55.2102	0.00167065	**
	thigh/back muscles (g)	39.1	30.2	36.7	35.3333	4.60471	2.65861	0.00223678	**
	TA/EDL (left) (g)	1.5	1.4	1.5	1.46667	0.057735	0.0333343
	Calf: Gas/Pla/Sol (left) (g)	3.9	3.4	4.2	3.83333	0.404145	0.23334
	TA/EDL (right) (g)	1.5	1.3	1.4	1.4	0.1	0.0577367
	Calf: Gas/Pla/Sol (right) (g)	4.4	3.5	4.1	4	0.458258	0.264583
	muscle total (g)	50.4	39.8	47.9	46.0333	5.54106	3.19923
	muscle total / BW (%)	7.43209	5.98181	5.72282	6.37891	0.921232	0.531889
	thigh/back muscles / BW (%)	5.76577	4.53896	4.38471	4.89648	0.756768	0.436933	0.610005
	Calf: Gas/Pla/Sol (left+right) (g)	8.3	6.9	8.3	7.83333	0.80829	0.46668	0.00234498	**
	Calf: Gas/Pla/Sol (left+right) / BW (%)	1.22394	1.03705	0.991637	1.08421	0.123121	0.0710858	0.449745
	shank: TA/EDL (left+right) (g)	3	2.7	2.9	2.86667	0.152753	0.0881943	0.000217036	***
	shank: TA/EDL (left+right) / BW (%)	0.442387	0.405801	0.346476	0.398221	0.0484028	0.0279462	0.132914
	old (20 month)							TTEST	significance
		rat #1	rat #2	rat #3	mean	STDEV	SE	vs. adult
	body weight (BW) (g)	840.8	780.32	830.8	817.307	32.4193	18.7178	0.195602
	thigh/back muscles (g)	38.9	39.1	35.3	37.7667	2.13854	1.23472	0.453135
	TA/EDL (left) (g)	1.2	1.5	1.3	1.33333	0.152753	0.0881943
	Calf: Gas/Pla/Sol (left) (g)	3	3.2	3.2	3.13333	0.11547	0.0666686
	TA/EDL (right) (g)	1.3	1.9	1.5	1.56667	0.305505	0.176389
	Calf: Gas/Pla/Sol (right) (g)	2.9	3.2	3	3.03333	0.152753	0.0881943
	muscle total (g)	47.3	48.9	44.3	46.8333	2.33524	1.34829
	muscle total / BW (%)	5.62559	6.26666	5.33221	5.74149	0.477883	0.275914
	thigh/back muscles / BW (%)	4.62655	5.01076	4.24892	4.62874	0.380929	0.219936	0.613242
	Calf: Gas/Pla/Sol (left+right) (g)	5.9	6.4	6.2	6.16667	0.251661	0.145301	0.0270281	*
	Calf: Gas/Pla/Sol (left+right) / BW (%)	0.701713	0.820176	0.746269	0.756053	0.0598348	0.0345467	0.0142361	*
	shank: TA/EDL (left+right) (g)	2.5	3.4	2.8	2.9	0.458258	0.264583	0.910624
	shank: TA/EDL (left+right) / BW (%)	0.297336	0.435719	0.337025	0.356693	0.0712572	0.0411416	0.450685
		mean			SE
		young	adult/retired	old	young	adult/retired	old	signficance	(young vs. adult/retired)		signficance	(adult/retired vs. old)
	body weight (BW) (g)	311.407	726.83	817.307	0.749807	55.2102	18.7178	0.00167065	**		0.195602
	thigh/back muscles (g)	16.1	35.3333	37.7667	0.750577	2.65861	1.23472	0.00223678	**		0.453135
	thigh/back muscles / BW (%)	5.169	4.89648	4.62874	0.228856	0.436933	0.219936	0.610005			0.613242
	Calf: Gas/Pla/Sol (left+right) (g)	2.88667	7.83333	6.16667	0.547657	0.46668	0.145301	0.00234498	**		0.0270281	*
	Calf: Gas/Pla/Sol (left+right) / BW (%)	0.926591	1.08421	0.756053	0.174413	0.0710858	0.0345467	0.449745			0.0142361	*
	shank: TA/EDL (left+right) (g)	0.96	2.86667	2.9	0.120558	0.0881943	0.264583	0.000217036	***		0.910624
	shank: TA/EDL (left+right) / BW (%)	0.308296	0.398221	0.356693	0.0387464	0.0279462	0.0411416	0.132914			0.450685

## Sheet: Fig. S8 B
		Fig. S8 B		(n = 3 rats per age group)
	RAT		young #1	rel. ratio (%)	young #2	rel. ratio (%)	young #3	rel. ratio (%)	adult #1	rel. ratio (%)	adult# 2	rel. ratio (%)	adult #3	rel. ratio (%)	old #1	rel. ratio (%)	old #2	rel. ratio (%)	old #3	rel. ratio (%)
	plantaris	I	169	6.46766	153	7.21018	146	5.18098	163	4.97862	181	6.80195	182	5.87476	470	18.3379	432	15.3191	361	17.3892
		IIa	504	19.2882	295	13.902	481	17.0688	894	27.306	526	19.767	718	23.1762	402	15.6847	572	20.2837	353	17.0039
		IIx	1072	41.0256	725	34.1659	1016	36.0539	1626	49.664	1438	54.0398	1921	62.0077	1316	51.3461	1589	56.3475	1198	57.7071
		IIb	868	33.2185	949	44.722	1175	41.6962	591	18.0513	516	19.3912	277	8.94125	375	14.6313	227	8.04965	164	7.89981
		total	2613	100	2122	100	2818	100	3274	100	2661	100	3098	100	2563	100	2820	100	2076	100
	RAT		young #1	rel. ratio (%)	young #2	rel. ratio (%)	young #3	rel. ratio (%)	adult #1	rel. ratio (%)	adult# 2	rel. ratio (%)	adult #3	rel. ratio (%)	old #1	rel. ratio (%)	old #2	rel. ratio (%)	old #3	rel. ratio (%)
	soleus	I	1887	68.8184	1618	79.0811	1991	77.8342	2407	87.3684	2139	84.4787	1930	84.4639	1978	99.6976	2042	99.8045	1109	98.9295
		IIa	748	27.2794	426	20.8211	464	18.1392	344	12.4864	387	15.2844	355	15.5361	1	0.0504032	2	0.0977517	7	0.624442
		IIx	107	3.90226	2	0.0977517	103	4.02658	4	0.145191	6	0.236967	0	0	5	0.252016	2	0.0977517	5	0.44603
		IIb	0	0	0	0	0	0	0	0	0	0	0	0	0	0	0	0	0	0
		total	2742	100	2046	100	2558	100	2755	100	2532	100	2285	100	1984	100	2046	100	1121	100
	RAT		rel. ratio (%)
	plantaris		#1	#2	#3	ttest	significance		RAT		mean (%)									plantaris
	young	I	6.46766	7.21018	5.18098				plantaris		I	IIa	IIx	IIb	total
		IIa	19.2882	13.902	17.0688					young	6.28627	16.753	37.0818	39.8789	100
		IIx	41.0256	34.1659	36.0539					adult/retired	5.88511	23.4164	55.2372	15.4613	100
		IIb	33.2185	44.722	41.6962					old	17.0154	17.6574	55.1336	10.1936	100
							vs. young				STDEV (%)
	adult/retired	I	4.97862	6.80195	5.87476	0.31972				young	1.86498	4.91717	6.43678	10.8321
		IIa	27.306	19.767	23.1762	0.0339431	*			adult/retired	1.65612	6.85774	11.3683	10.555
		IIx	49.664	54.0398	62.0077	0.00597275	**			old	1.54369	4.30166	6.08485	6.98243
		IIb	18.0513	19.3912	8.94125	0.00341251	**				SE (%)
							vs. adult/retired			young	1.07678	2.83901	3.71638	6.25408
	old	I	18.3379	15.3191	17.3892	0.000212013	***			adult/retired	0.95619	3.95943	6.56369	6.09411
		IIa	15.6847	20.2837	17.0039	0.044396	*			old	0.891277	2.48364	3.51319	4.03143
		IIx	51.3461	56.3475	57.7071	0.490519
		IIb	14.6313	8.04965	7.89981	0.127243
	soleus		rel. ratio (%)			ttest	significance		RAT		mean (%)
	young	I	68.8184	79.0811	77.8342				soleus		I	IIa	IIx	IIb	total					soleus
		IIa	27.2794	20.8211	18.1392					young	75.2446	22.0799	2.67553	0	100
		IIx	3.90226	0.0977517	4.02658					adult/retired	85.437	14.4356	0.127386	0	100
		IIb	0	0	0					old	99.4772	0.257532	0.265266	0	100
							vs. young				STDEV
	adult/retired	I	87.3684	84.4787	84.4639	0.0195709	*			young	5.60007	4.69831	2.23329	0
		IIa	12.4864	15.2844	15.5361	0.0284536	*			adult/retired	1.67268	1.69277	0.119483	0
		IIx	0.145191	0.236967	0	0.0598499	+			old	0.477303	0.318634	0.174517	0
		IIb	0	0	0						SE
							vs. adult/retired			young	3.2333	2.71265	1.28943
	old	I	99.6976	99.8045	98.9295	7.59205e-05	***			adult/retired	0.96575	0.977349	0.0689853
		IIa	0.0504032	0.0977517	0.624442	7.02958e-05	***			old	0.275579	0.183969	0.10076
		IIx	0.252016	0.0977517	0.44603	0.160982
		IIb	0	0	0

## Sheet: Fig. S8 C
		Fig. S8 C
	plantaris		fiber nymber										soleus		fiber nymber
			rat #1	rat #2	rat #3	mean	STDEV	SE	ttest, p-value	significance					rat #1	rat #2	rat #3	mean	STDEV	SE	ttest, p-value	significance
		young	2613	2122	2818	2517.67	357.66	206.501						young	2742	2046	2558	2448.67	360.651	208.228
		adult/retired	3274	2661	3098	3011	315.625	182.231	0.0738618	+	vs. young			adult/retired	2755	2285	2520	2520	235	135.681	0.394173		vs. young
		old	2563	2820	2076	2486.33	377.879	218.175	0.0693372	+	vs. adult/retired			old	1984	2046	1113	1714.33	521.692	301.208	0.0356484	*	vs. adult/retired
