# Supplementary material for: Age‐related nitration/dysfunction of myogenic stem cell activator HGF
Source: Aging Cell. 2023 Nov 20;23(2):e14041. doi: 10.1111/acel.14041 (PMC10861216; doi:10.1111/acel.14041)
Supplement: Supplementary file 14 — Data S3 [file ACEL-23-e14041-s014.xls]

## Sheet: Fig. S9
Additional Data
					BrdU-Positive Cells (%)					BrdU-Positive Cells (%)
			SD. Male		bar a	bar b		SD. Male		bar c	bar d
			adult rat		control (CNT)	HGF (2.5 ng/ml)		old rat		control (CNT)	HGF (2.5 ng/ml)
			rat #1		34.5207	48.1081		rat #1		33.6419	45.0959
			rat#2		26.0031	45.8286		rat#2		26.0483	47.4899
			rat#3		26.3292	51.2408		rat#3		34.801	48.6916
			rat#4		40.8404	54.9461
			mean (%)		31.9233	50.0309		mean (%)		31.4971	47.0925
			STDEV		7.1322	3.95723		STDEV		4.75421	1.83051
			SE		3.5661	1.97862		SE		2.74484	1.05684
			ttest (vs. CNT)			0.00437561		ttest (vs. CNT)			0.00607785
			significance			**		significance			**
			ttest (vs. old)					ttest (vs. adult)		0.932738	0.293203
										NS	NS
